# Supplementary material for: Comparative Analysis of Protocols to Induce Human CD4+Foxp3+ Regulatory T Cells by Combinations of IL-2, TGF-beta, Retinoic Acid, Rapamycin and Butyrate
Source: PLoS One. 2016 Feb 17;11(2):e0148474. doi: 10.1371/journal.pone.0148474 (PMC4757416; doi:10.1371/journal.pone.0148474)
Supplement: S1 Table — The table shows individual data points for each donor, related to flow cytometry and Q-PCR results that are summarized in the manuscript text and figures for n donors as indicated. (XLSX) [file pone.0148474.s011.xlsx]

## Sheet: Foxp3 of CD4 FACS
% Foxp3+ of CD4+	NA = not applicable	each row = one donor
iTreg condition	unstim.	stim. IL-2	stim. IL-2 TGF-b	stim. IL-2 TGF-b ATRA	stim. IL-2 TGF-b ATRA Rapa	stim. IL-2 TGF-b butyrate	nTreg unstim.
	0	5	25	57	35	NA	76
	0	7	13	19	19	NA	79
	0.23	18.9	44.6	63.3	9.77	NA	NA
	0.401	20.6	30.4	47.75	25.1	NA	68
	0.956	10.4	51.1	68	31.6	NA	89.3
	0.784	14	41.4	51.8	11	NA	82.2
	0.849	11	39.4	54.5	17.2	NA	73
	1.49	8.53	42.1	48.3	33.5	NA	70
	0.703	12.8	40	56.1	33.8	NA	NA
	0.479	14.2	35	52.3	14.6	NA	NA
	0.13	16.1	46.7667	56.8	48.9	57.5	NA
	0.614	9.69	55	63.8	60.4	63.9	NA
	1.09	14.3	52.6	62.4	33.5	68.4	79.9
	0.52	3.98	47.85	50.7	16.7	53.1	73.2
	0.47	7.15	51.1	64.2	21.7	60.5	83
	0.397	9.55	58.3	60.7	11.5	65.5	81.3
	1.1	8.15	56.2	64.6	7.91	66.9	59.8
	1.03	16.7	76.7	72.4	24.1	82.2	84.8
	0.486	8.89	60.3	73.7	26	78	59.3
	0.868	11.8	59.4	73.9	11.7	75.3	67.7
	0.872	8.85	53.3	63.5	24.6	60.3	NA
	0.972	6.05	52.4	54.8	36.9	63.1	NA
	1.1	10.3	64.7	70.4	33.1	65.7	NA
MEAN all donors	0.675696	11.0409	47.679	58.6935	25.547	66.1846	75.1
SD all donors	0.388028	4.34644	13.7408	11.722	13.0665	8.23416	8.90016
n (number of donors)	23	23	23	23	23	13	15
SEM all donors	0.0809095	0.906295	2.86516	2.4442	2.72455	2.28375	2.29801
p value vs. Stim			<0.0001	<0.0001	<0.0001	<0.0001
p value vs. Stim TGF-b				<0.0001	<0.0001	<0.0001
p value vs. Stim TGF-b ATRA					<0.0001

## Sheet: Foxp3 of CD25 FACS
% Foxp3+ of CD25+	NA = not applicable	each row = one donor
iTreg condition	unstim.	stim. IL-2	stim. IL-2 TGF-b	stim. IL-2 TGF-b ATRA	stim. IL-2 TGF-b ATRA Rapa	stim. IL-2 TGF-b butyrate	nTreg unstim.
	NA	15	43	75	76	NA	97
	NA	20	38	46	78	NA	93
	NA	23.9	49.3	75.3	55.9	NA	NA
	NA	21.5	36.35	59.9	63.5	NA	75.7
	NA	16.3	75.1	82.8	69	NA	93.5
	NA	21.9	61	75	51.7	NA	89.7
	NA	16.7	59.5	71.9	67.9	NA	88.4
	NA	10.2	52.8	58.4	58.9	NA	84.7
	NA	21.8	63.5	72.1	49.2	NA	NA
	NA	24.4	53	74.3	50	NA	NA
	NA	22.3	51.7	64.95	62.9	66.6	NA
	NA	13.1	65.0667	75.25	72.25	77	NA
	NA	22.1	63.9	76	67	82.2	78.3
	NA	5.72	68.45	70.1	50.5	68.7	77.6
	NA	12.1	57.6	82.8	71.1	67.5	87.6
	NA	16.6	72.1	85.7	57.4	80	81.8
	NA	14.9	80.5	85.4	73.6	86.8	68.4
	NA	22.1	86.8	87.6	82.9	93.3	89.7
	NA	13.8	66.5	84.5	63.3	84.1	69.7
	NA	18.7	70.5	90.6	61.5	88.9	79.3
	NA	12.7	78.4	92.1	78.5	88.9	NA
	NA	10.4	71.2	75.5	80.5	77.8	NA
	NA	15.1	89.2	93.9	75.9	89.9	NA
MEAN	#DIV/0!	17.0139	63.1942	76.3087	65.9761	80.9	83.6267
SD	#DIV/0!	5.04261	14.2947	11.5531	10.4083	8.98156	8.6729
n	0	23	23	23	23	13	15
SEM	#DIV/0!	1.05146	2.98066	2.40898	2.17028	2.49104	2.23933
p value vs. Stim			<0.0001	<0.0001	<0.0001	<0.0001
p value vs. Stim TGF-b				<0.0001	0.3892	<0.0001
p value vs. Stim TGF-b ATRA					0.0017

## Sheet: IFN-g FACS
% IFN-g+	NA = not applicable	each row = one donor
iTreg condition	unstim.	stim. IL-2	stim. IL-2 TGF-b	stim. IL-2 TGF-b ATRA	stim. IL-2 TGF-b ATRA Rapa	stim. IL-2 TGF-b butyrate	nTreg unstim.
	0.731	5.75	2.32	1.83	2.32	4.82	NA
	0.722	3.41	0.973	0.685	1.2	5.12	NA
	0.639	7.97	1.79	1.91	1.53	2.83	NA
	3.19	22	10.2	8.58	4.57	NA	NA
	0.489	13.8	5.88	2.13	0.691	NA	NA
	0.114	6.19	1.90667	2.005	1.555	3.9	NA
	0.132	15.5	7.73	8.375	6.975	18.4	NA
	0.369	19.7	0.633	0.748	0.722	2.27	1
	1.09	30.2	6.93	3.3	3.39	7.55	2.08
	0.194	2.77	0.332	0.589	0.94	0.561	1.23
	0.65	5.84	1.3	1	1.13	1.27	0.8
	0.404	13.5	1.77	0.92	0.807	2.72	1.02
	0.78	7.04	1.52	1.26	2.84	2.63	NA
	1.08	12.9	4.43	4.16	6.09	NA	0.502
	0.641	10.4	1.55	2.16	1.31	4.89	1.5
MEAN	0.748333	11.798	3.28431	2.64347	2.40467	4.74675	1.16171
SD	0.738863	7.66073	3.017	2.56575	2.00985	4.70161	0.51229
n	15	15	15	15	15	12	7
SEM	0.190774	1.97799	0.778986	0.662474	0.518941	1.35724	0.193627
p value vs. Stim			< 0.0001	0.0001	0.0002	0.0198
p value vs. Stim TGF-b				0.0893	0.1412	0.0170
p value vs. Stim TGF-b ATRA					0.5235

## Sheet: CD25 FACS
% CD25+	NA = not applicable	each row = one donor
iTreg condition	unstim.	stim. IL-2	stim. IL-2 TGF-b	stim. IL-2 TGF-b ATRA	stim. IL-2 TGF-b ATRA Rapa	stim. IL-2 TGF-b butyrate	nTreg unstim.
	0.675	61.8	80.1	60.4	38.4	NA	67.1
	0.806	55.6	75.5	54	34.9	NA	55.8
	0.551	70.3	90.0333	86.2	73.5	87.7	NA
	3.33	68.6	81.1	77.95	81.2	80.5	NA
	7.02	41.8	71	61.9	29.2	71.6	48.3
	11.9	34.5	52	52.7	19.2	61.9	37.6
	0.117	27.8	68.1	52.4	14.5	69.1	49.7
	0.219	29.9	59.5	45.4	10.4	61.4	39.8
	0.034	31.5	48.3	59.3	6.44	62	45.1
	0.679	46.1	67	54	13.9	70.5	NA
	0.152	30.7	63.5	57.7	23.4	NA	45.3
	0.26	45.6	68.7	61.4	9.7	70.7	43.9
	0.478	45.9	42	42.5	15.2	49.6	NA
	0.306	46.3	58.3	54.8	22.3	70.3	NA
	0.395	44.5	46.3	41	25.4	52.5	NA
MEAN	1.7948	45.3933	64.7622	57.4433	27.8427	67.3167	48.0667
SD	3.33982	13.6924	13.863	11.9899	22.1191	10.7336	8.91978
n	15	15	15	15	15	12	9
SEM	0.862337	3.53535	3.57941	3.09578	5.71113	3.09853	2.97326
p value vs. Stim			<0.0001	0.0007	0.0001	<0.0001
p value vs. Stim TGF-b				0.0050	<0.0001	0.0103
p value vs. Stim TGF-b ATRA					<0.0001

## Sheet: CTLA-4 FACS
% CTLA-4+	NA = not applicable	each row = one donor
iTreg condition	unstim.	stim. IL-2	stim. IL-2 TGF-b	stim. IL-2 TGF-b ATRA	stim. IL-2 TGF-b ATRA Rapa	stim. IL-2 TGF-b butyrate	nTreg unstim.
	0.44	64.9	84.8333	85.7	63.2	78.1	NA
	1.51	69	76.3	78.15	59.65	73.4	NA
	14.2	61	82.7	78.2	50.5	76.4	87.5
	31.8	67.2	66.75	78.1	56.7	68.2	91.9
	29.4	87.8	95.8	93.9	69.8	95.6	90.1
	34	84.2	94.5	89.6	49.7	95.1	94.7
	17.8	78	89.4	83.9	29.4	89.5	84.3
	33.8	77.9	95.1	93.6	46.7	94.7	NA
	18.5	75.8	86.3	86.8	67.3	NA	80.2
	24.7	83.7	97.1	94.2	43.9	95.2	84.6
MEAN	20.615	74.95	86.8783	86.215	53.685	85.1333	87.6143
SD	12.4613	9.04952	9.74764	6.58213	12.2047	11.0168	4.99681
n	10	10	10	10	10	9	7
SEM	3.9406	2.86171	3.08248	2.08145	3.85946	3.67227	1.88862
p value vs. Stim			0.0003	<0.0001	0.0023	0.0003
p value vs. Stim TGF-b				0.6813	0.0002	0.1043
p value vs. Stim TGF-b ATRA					<0.0001

## Sheet: IL-17 FACS
% IL-17+	NA = not applicable	each row = one donor
iTreg condition	unstim.	stim. IL-2	stim. IL-2 TGF-b	stim. IL-2 TGF-b ATRA	stim. IL-2 TGF-b ATRA Rapa	stim. IL-2 TGF-b butyrate	nTreg unstim.
	0.45	0.465	0.679	0.115	0.277	NA	0.414
	0.269	0.096	0.159	0.168	0.398	NA	0.209
	0.04	0.01	0.0115	0.017	0.034	NA	0.162
	0.136	1.0275	0.324	0.463	0.151	NA	0.5735
	0.562	0.114	0.065	0.047	0.073	0.088	NA
	0.389	0.029	0.043	0.015	0.064	0.034	NA
	0.517	0.072	0.157	0.024	0.426	0.064	NA
MEAN	0.337571	0.259071	0.2055	0.121286	0.203286	0.062	0.339625
SD	0.196524	0.372042	0.233289	0.16132	0.163664	0.0270555	0.190475
n	7	7	7	7	7	3	4
SEM	0.074279	0.140619	0.0881748	0.0609733	0.0618592	0.0156205	0.0952377

## Sheet: Foxp3 mRNA
Foxp3 mRNA, fold change	NA = not applicable	each row = one donor
iTreg condition	unstim.	stim. IL-2	stim. IL-2 TGF-b	stim. IL-2 TGF-b ATRA	stim. IL-2 TGF-b ATRA Rapa	stim. IL-2 TGF-b butyrate	nTreg unstim.
	1	42	405	661	98	551	909
	1	43	560	631	133	644	1719
	1	16	259	459	121	305	1227
	1	54	428	599	148	529	1469
	1	NA	NA	NA	NA	NA	363.916
	1	NA	NA	NA	NA	NA	442.072
	1	4.21208	40.3149	19.8562	19.981	NA	578.793
	1	8.44926	15.6933	61.1531	31.3265	NA	1041.63
	1	12.2419	232.966	321.75	141.357	187.275	532.814
	1	15.7655	340.216	375.346	133.603	222.334	631.484
	1	51.6486	141.733	205.07	83.1695	180.45	946.87
	1	16.8631	302.509	384.9	118.428	429.676	2426.99
MEAN	1	26.418	272.543	371.808	102.787	381.092	1024.05
SD	0	18.9894	172.75	226.298	45.1441	181.676	608.875
n	12	10	10	10	10	8	12
SEM	0	6.00496	54.6284	71.5619	14.2758	64.2321	175.767
p value vs. Stim			0.001	0.0007	0.0002	0.0007	0.0007
p value vs. Stim TGF-b				0.0047	0.0039	0.1787
p value vs. Stim TGF-b ATRA					0.0017

## Sheet: IKZF4 mRNA
IKZF4 mRNA, fold change	NA = not applicable	each row = one donor
iTreg condition	unstim.	stim. IL-2	stim. IL-2 TGF-b	stim. IL-2 TGF-b ATRA	stim. IL-2 TGF-b ATRA Rapa	stim. IL-2 TGF-b butyrate	nTreg unstim.
	1	10	105	106	39	78	79
	1	7	86	93	42	84	95
	1	16	65	83	46	68	52
	1	12	91	109	55	70	88
	1	1.1678	21.597	16.2177	5.15248	NA	46.3809
	1	6.08428	18.8497	12.6972	8.48492	NA	58.4463
	1	3.59459	19.0989	26.4555	18.6787	13.8723	26.6729
	1	15.2453	98.3241	95.7886	46.7041	54.5443	46.3809
	1	30.9569	84.2525	91.6167	58.1788	77.641	158.188
	1	20.3682	80.9472	83.7946	76.3859	68.8856	204.791
MEAN	1	12.2417	67.0069	71.757	39.5585	64.3679	85.486
SD	0	8.86517	34.2098	37.8286	22.6704	22.2295	55.8052
n	10	10	10	10	10	8	10
SEM	0	2.80341	10.8181	11.9625	7.16903	7.85932	17.6472
p value vs. Stim			0.0003	0.0003	0.0006	0.0002
p value vs. Stim TGF-b				0.1138	0.0029	0.0342
p value vs. Stim TGF-b ATRA					0.0017

## Sheet: IFN-g mRNA
mRNA IFN-g, fold change	NA = not applicable	each row = one donor
iTreg condition	unstim.	stim. IL-2	stim. IL-2 TGF-b	stim. IL-2 TGF-b ATRA	stim. IL-2 TGF-b ATRA Rapa	stim. IL-2 TGF-b butyrate	nTreg unstim.
	1	366.223	105.968	72.9654	11.5477	NA	0.107
	1	247.055	12.97	5.7266	5.10951	NA	0.81
	1	777	341	612	24	505	6
	1	280	15	43	22	23	0.22
	1	261	48	41	32	14	0.42
	1	449.184	59.3876	64.0589	10.7499	NA	1.09218
	1	1087.99	44.8713	70.8188	7.70369	NA	1.06477
	1	794.316	101.469	113.456	24.2623	117.716	NA
	1	472.52	258.738	NA	39.8561	207.756	NA
	1	734.452	13.5139	57.7077	6.14455	30.2532	1.20888
	1	33.864	23.3883	5.6885	3.05375	49.6901	0.11
MEAN	1	500.328	93.1187	108.642	16.948	135.345	1.22587
SD	0	311.78	108.783	179.738	12.1781	176.977	1.84281
n	11	11	11	10	11	7	9
SEM	0	94.0052	32.7992	56.8383	3.67182	66.8912	0.61427
p value vs. Stim			0.0011	0.0026	0.0004	0.0124
p value vs. Stim TGF-b ATRA				0.2738	0.0327	0.4560

## Sheet: IL-10 mRNA
IL-10 mRNA, fold change	NA = not applicable	each row = one donor	0 = not detectable (Ct undetermined)
iTreg condition	unstim.	stim. IL-2	stim. IL-2 TGF-b	stim. IL-2 TGF-b ATRA	stim. IL-2 TGF-b ATRA Rapa	stim. IL-2 TGF-b butyrate	nTreg unstim.
	1	6.04649	1.22074	0.196834	0.200001	NA	3.10247
	1	34.6899	0.825548	0.293694	0.384048	NA	15.4537
	1	72.3714	5.54394	0.400612	2.94619	NA	60.776
	1	127.214	1.11536	0.359846	0.215255	0.476058	0
	1	116.673	3.73932	1.06102	0.147148	1.38422	0
	1	64.6106	8.23672	0.192792	2.47331	9.87418	52.9866
	1	75.4168	3.51768	0.39401	0.831231	4.83827	7.45592
MEAN	1	71.0031	3.45705	0.414116	1.02817	4.14318	19.9678
SD	0	42.5158	2.72926	0.29797	1.17925	4.25782	25.8661
n	7	7	7	7	7	4	7
SEM	0	16.0695	1.03156	0.112622	0.445715	2.12891	9.77648
p value vs. Stim			0.0055	0.0045	0.0048	0.0131
p value vs. Stim TGF-b				0.0267	0.0137	0.9994

[truncated: 10 more sheets: SATB1 mRNA , GATA1 mRNA, Lef1 mRNA, CTLA-4 mRNA, IRF4 mRNA, Foxp3 mRNA day6 to 8, CFSE suppression CD8, CFSE suppression CD4, IFNg suppression, GvHD in vivo suppression]
